# Supplementary material for: Characterization and Evolution of Volatile Compounds of Cabernet Sauvignon Wines from Two Different Clones during Oak Barrel Aging
Source: Foods. 2021 Dec 29;11(1):74. doi: 10.3390/foods11010074 (PMC8750660; doi:10.3390/foods11010074)
Supplement: Supplementary file 1 [file foods-11-00074-s001.zip]

Archive with 1 entries (1 files):
- foods-1515313-supplementary.pdf
